# Supplementary material for: Comorbid Insomnia and Obstructive Sleep Apnea (COMISA): Current Concepts of Patient Management
Source: Int J Environ Res Public Health. 2021 Sep 1;18(17):9248. doi: 10.3390/ijerph18179248 (PMC8430469; doi:10.3390/ijerph18179248)
Supplement: Supplementary file 1 [file ijerph-18-09248-s001.zip]

Archive with 1 entries (1 files):
- ijerph-1329595-supplementary.pdf
